# Supplementary material for: Marine-Fungi-Derived Gliotoxin Promotes Autophagy to Suppress Mycobacteria tuberculosis Infection in Macrophage
Source: Mar Drugs. 2023 Nov 28;21(12):616. doi: 10.3390/md21120616 (PMC10745037; doi:10.3390/md21120616)
Supplement: Supplementary file 1 [file marinedrugs-21-00616-s001.zip]

Archive with 1 entries (1 files):
- marinedrugs-2710697-supplementary.pdf
